# Supplementary material for: Guard Cell Microfilament Analyzer Facilitates the Analysis of the Organization and Dynamics of Actin Filaments in Arabidopsis Guard Cells
Source: Int J Mol Sci. 2019 Jun 5;20(11):2753. doi: 10.3390/ijms20112753 (PMC6600335; doi:10.3390/ijms20112753)
Supplement: Supplementary file 1 [file ijms-20-02753-s001.zip]

Archive with 9 entries (9 files):
- ijms-505258-SI.pdf
- main.conf
- Movie 1.avi
- Movie 2.avi
- Movie 3.avi
- Movie 4.avi
- Movie 5.avi
- Movie 6.avi
- PPT.pdf
