# Supplementary material for: Guard Cell Microfilament Analyzer Facilitates the Analysis of the Organization and Dynamics of Actin Filaments in Arabidopsis Guard Cells
Source: Int J Mol Sci. 2019 Jun 5;20(11):2753. doi: 10.3390/ijms20112753 (PMC6600335; doi:10.3390/ijms20112753)
Supplement: Supplementary file 1 [file ijms-20-02753-s001.zip › main.conf]

#Put the RGB image to be processed in current folder #
#Input the name of the microfilament extraction image #
C:\Users\huang lab\SYT.jpg
#Input the name of the red stomatal pore image #
C:\Users\huang lab\SYT-M.jpg
#--------------------set microfilament line related parameters----------#
#The value range of linear points. Take the former several(n) linear point values which are greater than the peak value X #
110
#The least distance between two different lines. Combine the two lines to one when the distance between them is less than this value #
3
#Minimum length of the lines. Give up the line which is less than this value in length#
10
#Filtering lines. Make one line to be retained when the distance between two lines is less than this value #
5
#Filtering lines. Make one line to be retained when the included angle between two lines is less than this value #
5
#--------------------set the size of scanning window -----------#
#The size of the scanning window. Adjusting it to the image size #
100
#Focuse on the size of the final scanning window #
5
#--------------set the circle of red stomatal pore------#
#Simulate the offset of the circle point in the X axis #
0
#Simulate the offset of the circle point in the Y axis #
0
#Simulate the offset of the length of the semiminor axis #
20
#Simulate the offset of the length of the semimajor axis #
0
#Simulate the offset of the included angle between the semiminor axis and the horizontal line #
0
#--------------computational accuracy ------------------#
2
#currentDepth#
1
